# Supplementary material for: Conjunctional Relationship between Serum Uric Acid and Serum Nickel with Non-Alcoholic Fatty Liver Disease in Men: A Cross-Sectional Study
Source: Int J Environ Res Public Health. 2022 May 25;19(11):6424. doi: 10.3390/ijerph19116424 (PMC9180290; doi:10.3390/ijerph19116424)
Supplement: Supplementary file 1 [file ijerph-19-06424-s001.zip]

Archive with 1 entries (1 files):
- ijerph-1711639-supplementary.pdf
